# Supplementary material for: The rare case of oesophago-pericardial fistula secondary to pulmonary tuberculosis
Source: J Surg Case Rep. 2022 Sep 24;2022(9):rjac422. doi: 10.1093/jscr/rjac422 (PMC9509208; doi:10.1093/jscr/rjac422)
Supplement: Editted_Gastroscopy_rjac422 [file editted_gastroscopy_rjac422.zip]

Archive with 1 entries (1 files):
- Editted_Gastroscopy_rjac422.mov
